# Supplementary material for: Electrochemical Impedance Spectroscopy Analysis of Organic Epoxy Coatings Reinforced with Nano Clay
Source: Materials (Basel). 2024 Jun 20;17(12):3028. doi: 10.3390/ma17123028 (PMC11205866; doi:10.3390/ma17123028)
Supplement: Supplementary file 1 [file materials-17-03028-s001.zip]

Archive with 1 entries (1 files):
- materials-3025891-supplementary.pdf
